# Supplementary material for: A global snapshot on health systems capacity for detection, monitoring, and management of acute kidney injury: A multinational study from the ISN-GKHA
Source: PLOS Glob Public Health. 2024 Oct 15;4(10):e0003823. doi: 10.1371/journal.pgph.0003823 (PMC11478907; doi:10.1371/journal.pgph.0003823)
Supplement: S1 Data — (XLSX) [file pgph.0003823.s009.xlsx]

## Sheet: Coded data
region	country	Income category	Funding for acute dialysis (Fig 1)	Access to PD services (Fig 2)	Methods of implementing AKI detection programs (Fig 3)	Prevalence of AKI registries(Fig 4)	AKI recognition as health priority (Fig 5)
Africa	Burkina Faso	Low income	3			2	2
Africa	Burundi	Low income	6			2	2
Africa	Central African Republic	Low income	1			3	2
Africa	Chad	Low income	2			2	2
Africa	Congo, Dem. Rep.	Low income	4	2		2	2
Africa	Ethiopia	Low income	2			2	2
Africa	Gambia	Low income	1
Africa	Guinea	Low income	8			1	1
Africa	Madagascar	Low income	4			2	1
Africa	Malawi	Low income	3			1	1
Africa	Mali	Low income	8			2	2
Africa	Mozambique	Low income	1			2	2
Africa	Niger	Low income	2			1	2
Africa	Somalia	Low income	6
Africa	Sudan	Low income	2	3		2	1
Africa	Togo	Low income	2		1	2	2
Africa	Uganda	Low income	2			2	2
Africa	Zambia	Low income	2	2		2	2
Africa	Angola	Lower-middle income	1	1		2	2
Africa	Benin	Lower-middle income	7			2	2
Africa	Cameroon	Lower-middle income	3			2	2
Africa	Cape Verde	Lower-middle income	1			2	2
Africa	Congo, Rep.	Lower-middle income	4	1		2	2
Africa	Cote d'Ivoire	Lower-middle income	2		1	2	2
Africa	Egypt	Lower-middle income	3	2		2	2
Africa	Ghana	Lower-middle income	4			2	2
Africa	Kenya	Lower-middle income	2	2		2	1
Africa	Lesotho	Lower-middle income	3	2		2	2
Africa	Mauritania	Lower-middle income	1			2	2
Africa	Morocco	Lower-middle income	3	3		2	2
Africa	Nigeria	Lower-middle income	6	1		2	2
Africa	Senegal	Lower-middle income	2	2		2	2
Africa	Swaziland	Lower-middle income	2	2	1	2	1
Africa	Tanzania	Lower-middle income	3	1		2	2
Africa	Tunisia	Lower-middle income	1	2		2	2
Africa	Zimbabwe	Lower-middle income	3	2		2	2
Africa	Botswana	Upper-middle income	1	2		1	2
Africa	Gabon	Upper-middle income	1			2	2
Africa	Mauritius	Upper-middle income	1	2		2	2
Africa	Namibia	Upper-middle income	3	3		2	1
Africa	South Africa	Upper-middle income	3	3		2	2
Eastern & Central Europe	Albania	Upper-middle income	1	3	3	1	1
Eastern & Central Europe	Bosnia and Herzegovina	Upper-middle income	1	2		2	2
Eastern & Central Europe	Bulgaria	Upper-middle income	2	3		2	2
Eastern & Central Europe	Macedonia, FYR	Upper-middle income	1	3		2	2
Eastern & Central Europe	Serbia	Upper-middle income	1	2		2	2
Eastern & Central Europe	Turkey	Upper-middle income	2	2		2	2
Eastern & Central Europe	Croatia	High income	1	2		2	2
Eastern & Central Europe	Cyprus	High income	3	3		2	2
Eastern & Central Europe	Czech Republic	High income	1	2		2	2
Eastern & Central Europe	Estonia	High income	1	3		2	2
Eastern & Central Europe	Hungary	High income	1	3		2	2
Eastern & Central Europe	Latvia	High income	1	2		2	2
Eastern & Central Europe	Lithuania	High income	1	2		2	2
Eastern & Central Europe	Poland	High income	1	2		2	2
Eastern & Central Europe	Romania	High income	1	2		1	2
Eastern & Central Europe	Slovak Republic	High income	3	3		2	2
Latin America	Bolivia	Lower-middle income	3	2		2	2
Latin America	El Salvador	Lower-middle income	3	2		2	2
Latin America	Haiti	Lower-middle income	3			2	2
Latin America	Nicaragua	Lower-middle income	1	2		3	1
Latin America	Argentina	Upper-middle income	3	2		2	2
Latin America	Brazil	Upper-middle income	1	2		2	2
Latin America	Colombia	Upper-middle income	1	2		2	2
Latin America	Costa Rica	Upper-middle income	1	2		1	1
Latin America	Dominican Republic	Upper-middle income	3	2		2	2
Latin America	Ecuador	Upper-middle income	2	3		2	2
Latin America	Guatemala	Upper-middle income	3	3		2	2
Latin America	Mexico	Upper-middle income	3	2		2	2
Latin America	Paraguay	Upper-middle income	1	2		1	2
Latin America	Peru	Upper-middle income	3	3		2	2
Latin America	Venezuela	Upper-middle income	1	3
Latin America	British Virgin Islands	High income	2			3	2
Latin America	Cayman Islands	High income	3	3		2	2
Latin America	Chile	High income	3	2		2	2
Latin America	CuraÃ§ao	High income	3	2		2	2
Latin America	Panama	High income	2	2		2	2
Latin America	Puerto Rico	High income	6	2		1	1
Latin America	Uruguay	High income	1	3		2	1
Middle East	Syrian Arab Republic	Low income	3	2		2	2
Middle East	Iran, Islamic Rep.	Lower-middle income	2	2		2	2
Middle East	Lebanon	Lower-middle income	6	3		2	1
Middle East	West Bank and Gaza	Lower-middle income	1	2		2	2
Middle East	Iraq	Upper-middle income	4	2		2	2
Middle East	Jordan	Upper-middle income	1	2		2	2
Middle East	Kuwait	High income	1	3		2	2
Middle East	Oman	High income	1	2		2	1
Middle East	Qatar	High income	2	3		2	2
Middle East	Saudi Arabia	High income	1	3		2	1
Middle East	United Arab Emirates	High income	1	3		2	1
NIS & Russia	Kyrgyz Republic	Lower-middle income	2	3		2	2
NIS & Russia	Tajikistan	Lower-middle income	2			3	1
NIS & Russia	Ukraine	Lower-middle income	3	2		1	2
NIS & Russia	Uzbekistan	Lower-middle income	1			2	1
NIS & Russia	Armenia	Upper-middle income	2			2	2
NIS & Russia	Azerbaijan	Upper-middle income	4	3		2	2
NIS & Russia	Belarus	Upper-middle income	1	2	2	1	1
NIS & Russia	Georgia	Upper-middle income	2	3		2	2
NIS & Russia	Kazakhstan	Upper-middle income	1	3		2	2
NIS & Russia	Russian Federation	Upper-middle income	1	2		2	2
2rth America & the Caribbean	Jamaica	Upper-middle income	3	2		2	2
2rth America & the Caribbean	St. Lucia	Upper-middle income	3			1	2
2rth America & the Caribbean	St. Vincent and the Grenadines	Upper-middle income	3	2		2	1
2rth America & the Caribbean	Antigua and Barbuda	High income	1			2	2
2rth America & the Caribbean	Aruba	High income	1	2		3	2
2rth America & the Caribbean	Bahamas	High income	3	3		2	2
2rth America & the Caribbean	Barbados	High income	1	2		2	2
2rth America & the Caribbean	Bermuda	High income	2	2		2	1
2rth America & the Caribbean	Canada	High income	1	2		2	2
2rth America & the Caribbean	Trinidad and Tobago	High income	1	3		2	2
2rth America & the Caribbean	Turks and Caicos Islands	High income	1	3		2	2
2rth America & the Caribbean	United States	High income	2	2		2	1
2rth & East Asia	China	Upper-middle income	2	2		2	2
2rth & East Asia	Hong Kong	High income	3	3		2	2
2rth & East Asia	Japan	High income	2	2		2	2
2rth & East Asia	Korea, Rep.	High income	2	2		2	2
2rth & East Asia	Macao SAR, China	High income	2	2		2	2
2rth & East Asia	Taiwan	High income	1	2		2	2
OSEA	Cambodia	Lower-middle income	6			2	2
OSEA	Indonesia	Lower-middle income	1	2		2	2
OSEA	Lao PDR	Lower-middle income	2			2	1
OSEA	Myanmar	Lower-middle income	1	2		3	1
OSEA	Papua New Guinea	Lower-middle income	4			2	2
OSEA	Philippines	Lower-middle income	2	2		2	2
OSEA	Samoa	Lower-middle income	3			2	2
OSEA	Solomon Islands	Lower-middle income	8			2	2
OSEA	Vanuatu	Lower-middle income	4	2		2	2
OSEA	Vietnam	Lower-middle income	2	3		2	2
OSEA	American Samoa	Upper-middle income
OSEA	Fiji	Upper-middle income	6	2		2	1
OSEA	Malaysia	Upper-middle income	3	2		2	2
OSEA	Thailand	Upper-middle income	2	2		2	2
OSEA	Australia	High income	1	2		2	2
OSEA	Brunei Darussalam	High income	1	3		2	2
OSEA	New Caledonia	High income	3	2		2	2
OSEA	New Zealand	High income	1	2		2	2
OSEA	Singapore	High income	3	2		2	2
South Asia	Afghanistan	Low income	8			2	2
South Asia	Bangladesh	Lower-middle income	4	2		2	2
South Asia	Bhutan	Lower-middle income	1	2
South Asia	India	Lower-middle income	3	2		2	2
South Asia	Nepal	Lower-middle income	6	3		2	2
South Asia	Pakistan	Lower-middle income	6	2		2	2
South Asia	Sri Lanka	Lower-middle income	3	2		2	2
South Asia	Maldives	Upper-middle income	1			2	2
Western Europe	Andorra	High income	6	2		3	1
Western Europe	Austria	High income	1	3		2	2
Western Europe	Belgium	High income	1	2		2	2
Western Europe	Denmark	High income	1	2		2	2
Western Europe	Finland	High income	1	2		2	1
Western Europe	France	High income	1	2		2	2
Western Europe	Germany	High income	1	2		2	2
Western Europe	Greece	High income	1	3		2	2
Western Europe	Iceland	High income	1	2		3	2
Western Europe	Ireland	High income	1	3		2	2
Western Europe	Israel	High income	1	3		2	2
Western Europe	Italy	High income	1	2		2	2
Western Europe	Liechtenstein	High income	5	3		2	2
Western Europe	Luxembourg	High income	1	2		2	1
Western Europe	Malta	High income	1	2		2	2
Western Europe	Netherlands	High income	1	2		2	2
Western Europe	2rway	High income	1	2		2	1
Western Europe	Portugal	High income	1	2		2	2
Western Europe	Spain	High income	1	3		2	2
Western Europe	Sweden	High income	1	2		1	2
Western Europe	Switzerland	High income	1	3		2	2
Western Europe	United Kingdom	High income	1	2	4	1	1
